# Supplementary material for: The Tudor-domain protein TDRD7, mutated in congenital cataract, controls the heat shock protein HSPB1 (HSP27) and lens fiber cell morphology
Source: Hum Mol Genet. 2020 May 18;29(12):2076–97. doi: 10.1093/hmg/ddaa096 (PMC7390939; doi:10.1093/hmg/ddaa096)
Supplement: Supplementary_Table_S1_ddaa096 [file supplementary_table_s1_ddaa096.xlsx]

## Sheet: Sheet1
Supplementary Table S1. List of Tdrd7-/- DEGs identified by RNA-Seq
Cut-off criteria: Fold Change > ±1.5 (rounded to the first decimal), p-value < 0.05, FPKM >1 in at least one sample
DEGs	Control (FPKM)	Tdrd7-/- (FPKM)	FC	log2FC	p-value	FDR
Tdrd7	1080.08	130.892	8.2517	-3.04452	2.83212e-55	3.05585e-51
Sstr3	1.17165	0.323115	3.62609	-1.82863	4.80549e-07	2.6866e-05
Fam154b	0.560998	1.44328	2.5727	1.35356	5.10418e-06	0.000168939
Gm10073	7.94402	3.24196	2.45037	-1.28732	6.33935e-11	1.39957e-08
Pcsk2	1.11369	2.71287	2.43594	1.28108	1.06937e-05	0.0002997
Cacng6	1.2549	0.517108	2.42676	-1.26702	3.20354e-05	0.000692709
Arl5c	1.0035	2.38423	2.37592	1.24226	0.000805087	0.00789
Tmprss11e	8.37423	19.8745	2.37329	1.24569	2.73655e-30	1.47637e-26
mt-Atp8	140.419	332.463	2.36765	1.24337	1.31227e-26	3.53984e-23
Iqsec3	2.54575	1.09987	2.3146	-1.21316	1.42517e-07	1.03205e-05
Fam13c	1.70876	0.738481	2.31388	-1.20597	3.53519e-06	0.000125181
4931428L18Rik	1.48218	0.644675	2.29911	-1.18438	0.00335449	0.022384
Neb	0.490274	1.09131	2.22592	1.15351	0.000276944	0.0035854
Abcc6	18.1766	8.29396	2.19155	-1.13102	7.17732e-12	2.10481e-09
Atp13a5	3.203	6.73617	2.10308	1.07059	2.62759e-12	8.85992e-10
Emilin2	1.6255	0.776052	2.09458	-1.05765	8.58445e-05	0.00146793
Avp	8.59226	4.12271	2.08413	-1.05659	6.85208e-16	6.16116e-13
Rbm14	2.13521	1.02722	2.07864	-1.04524	0.000675669	0.00695655
Gpm6a	1.09881	2.28179	2.0766	1.0479	0.00110127	0.00988579
Lrfn4	1.33675	0.646151	2.06878	-1.05143	0.00030405	0.00381921
Stmn4	1.06193	2.08632	1.96466	0.968387	4.51616e-05	0.000897733
Maml1	1.60208	0.822177	1.94859	-0.960687	0.000287148	0.00368849
Kctd13	2.55265	1.31113	1.94691	-0.958785	1.54191e-05	0.000387815
Aarsd1	1.57679	0.810431	1.94562	-0.96201	0.000253501	0.00336029
1810041L15Rik	2.13615	1.10461	1.93385	-0.946761	3.87645e-05	0.000795189
Bgn	9.23476	4.78294	1.93077	-0.947551	2.82909e-09	3.86498e-07
Otog	2.31518	1.20161	1.92674	-0.942979	1.79004e-05	0.000437971
Hnf1b	0.847176	1.6295	1.92345	0.939111	0.00021884	0.00300434
Calca	0.823992	1.57318	1.90922	0.930215	0.000290658	0.00370882
Brsk2	12.5342	6.5761	1.90603	-0.927504	3.44797e-12	1.09422e-09
Cntf	1.1357	0.596137	1.90509	-0.91524	0.00434645	0.0270618
Necab3	2.21062	1.16482	1.89783	-0.923994	3.27447e-05	0.000702208
Nipa1	1.34787	0.713435	1.88927	-0.919168	0.00129819	0.0113185
Eif2s3y	19.5934	36.7366	1.87495	0.907141	1.11829e-05	0.000310987
Chrna4	12.5283	6.68865	1.87306	-0.903117	4.87227e-18	5.84131e-15
Hspb1	248.967	133.21	1.86899	-0.90211	6.4865e-10	1.09358e-07
Tex30	2.92583	5.46269	1.86706	0.899236	2.44376e-10	4.626e-08
Clic5	22.7931	12.3049	1.85236	-0.888725	0.039958	0.132217
Matk	0.608069	1.1218	1.84486	0.878099	0.00353412	0.0232661
Trak2	14.1976	25.918	1.82553	0.86814	2.59008e-28	9.31564e-25
Uox	9.60477	17.5189	1.82398	0.865729	6.73585e-11	1.4536e-08
Poln	5.45085	9.92321	1.82049	0.862111	1.46835e-10	2.88063e-08
Slc1a2	1.16813	2.11673	1.81207	0.850877	0.0133858	0.0610456
Cxx1c	2.41519	1.33384	1.8107	-0.849527	0.00024019	0.00322747
Slc8a3	1.45923	0.808876	1.80402	-0.849795	0.00238039	0.0174843
Zfhx3	1.33511	0.740815	1.80221	-0.851509	0.00377268	0.0243401
Ptk6	1.34881	0.749449	1.79973	-0.841186	0.00234463	0.0172858
Cetn4	0.751393	1.35025	1.797	0.844225	0.00252295	0.0181969
Dpysl4	6.43514	3.58219	1.79643	-0.841074	1.94091e-08	1.93911e-06
Rpl17	38.7757	21.6383	1.792	-0.840551	1.458e-06	6.31802e-05
Fam189a2	8.09672	4.53488	1.78543	-0.836262	6.63607e-08	5.46589e-06
Rtn4rl1	1.26462	0.710324	1.78034	-0.828705	0.00406985	0.025735
Bicd1	7.1794	12.7723	1.77902	0.82983	3.40752e-15	2.62622e-12
Ptprn2	2.56752	4.55207	1.77294	0.823416	2.41478e-07	1.51473e-05
Rnf208	4.36727	2.47042	1.76782	-0.822546	0.000120674	0.00193761
Ppp4r4	2.97126	5.23984	1.76351	0.818821	2.47737e-07	1.52748e-05
Gatsl3	1.71847	0.979457	1.75452	-0.803894	0.00158434	0.0130421
Col26a1	1.16907	0.667309	1.75191	-0.802068	0.00787801	0.0419564
Cyp46a1	1.39658	0.798686	1.7486	-0.811259	0.00421099	0.0264474
Uty	3.16517	5.51777	1.74328	0.803636	0.000986688	0.0091779
Mrps34	3.05709	1.75784	1.73912	-0.793329	3.68161e-05	0.000771351
Angptl2	1.25209	0.720514	1.73777	-0.78935	0.00975971	0.0487881
Dnahc3	2.31589	4.01389	1.7332	0.790869	1.48767e-06	6.39521e-05
Akap14	4.18026	7.23912	1.73174	0.789627	2.90016e-07	1.75802e-05
4931409K22Rik	1.86344	3.21995	1.72796	0.790442	2.31095e-05	0.000538383
Cited4	4.39642	2.55264	1.7223	-0.781125	8.20605e-07	4.13248e-05
Ksr2	2.60535	1.51298	1.722	-0.778627	0.000173846	0.00254399
A630095N17Rik	0.859002	1.47222	1.71387	0.769344	0.00728781	0.0396348
Myrip	3.61411	2.10904	1.71363	-0.778041	4.43529e-05	0.00088788
Slc13a4	0.966378	1.65221	1.70969	0.772399	0.00177436	0.0140672
Gbp7	1.94482	3.32161	1.70793	0.770962	1.61083e-05	0.000402335
Elavl4	1.24237	2.11923	1.70579	0.76969	0.000340021	0.00414557
Lhpp	2.17069	1.27908	1.69707	-0.757673	0.00214332	0.0162519
Nrip3	0.892841	1.51298	1.69457	0.75863	0.0125039	0.0585936
Ces5a	2.20922	3.74156	1.69362	0.75611	0.000308008	0.00386443
Egflam	2.14985	3.63523	1.69093	0.754742	2.32759e-05	0.000540101
Krcc1	4.1086	6.90053	1.67953	0.746902	2.06476e-09	3.01064e-07
Ankrd66	3.34538	5.61437	1.67824	0.744488	2.68379e-06	0.000101607
Idi1	38.7974	64.9998	1.67537	0.744569	1.46269e-25	3.15649e-22
Rpl13	9.99996	5.97934	1.67242	-0.738841	0.000362567	0.0043632
Gcg	41.8395	69.9086	1.67088	0.740258	1.26198e-09	1.9466e-07
Ddx3y	14.9688	24.9907	1.66951	0.739953	0.000319202	0.00396796
Txnip	1.8365	1.1015	1.66727	-0.731416	0.00579128	0.0336137
Rfxank	2.1865	1.31268	1.66567	-0.733853	0.000664078	0.00686341
E330034G19Rik	15.4979	25.795	1.66442	0.73428	1.37364e-19	2.11737e-16
Zc3h3	1.98311	1.19453	1.66016	-0.733514	0.00146287	0.0122931
Hspb6	15.5063	9.34855	1.65869	-0.727512	3.39205e-10	6.10004e-08
Figla	0.834178	1.3823	1.65708	0.723803	0.00889621	0.0458187
Itgb3bp	2.07631	3.43969	1.65663	0.725047	4.51778e-05	0.000897733
Casc1	0.692495	1.14529	1.65386	0.726205	0.0149066	0.0659941
Nkx6-1	2.51928	1.52472	1.65229	-0.718663	0.000643648	0.00671219
Cenpw	0.693667	1.14607	1.65219	0.725858	0.0158045	0.0686517
Arntl2	5.85541	9.66178	1.65006	0.720688	2.64595e-06	0.000100527
Kif18a	0.752564	1.23996	1.64764	0.722013	0.0100623	0.0498494
Adcy5	10.8299	6.58216	1.64534	-0.718643	1.7312e-12	6.44126e-10
Lars2	189.52	311.333	1.64274	0.716041	0.00170187	0.0136428
Tex14	1.55079	2.54237	1.6394	0.707836	0.00189256	0.0147655
Depdc1a	1.37457	2.2506	1.63731	0.708127	0.00149298	0.0124878
Gse1	5.42732	3.31772	1.63586	-0.707255	6.74293e-06	0.00020907
Sh2b3	3.45135	2.11059	1.63525	-0.710748	3.52771e-05	0.000746353
Lsm5	3.2565	5.30852	1.63013	0.701803	1.9186e-05	0.000464164
Bst1	1.39494	2.27106	1.62807	0.704241	0.00673214	0.037411
Frmpd1	6.05003	3.71901	1.62678	-0.700495	5.03589e-06	0.000168227
Zfp825	1.76765	2.87093	1.62415	0.695591	0.00084358	0.00817985
Zfp54	0.753268	1.21958	1.61905	0.692358	0.0128842	0.059691
Lrtm2	2.84234	1.75706	1.61767	-0.688615	0.00054003	0.00585032
Wnk2	19.9644	12.3431	1.61746	-0.692141	8.98214e-14	4.40533e-11
Plekhs1	6.86558	11.0944	1.61595	0.691881	4.3476e-12	1.3403e-09
Srf	2.79691	1.73591	1.61121	-0.685641	0.000444253	0.00505642
Rpl39	186.562	299.283	1.6042	0.681747	4.42296e-15	3.18158e-12
Jph4	1.63756	1.02084	1.60414	-0.687135	0.0152098	0.0668788
Fndc7	0.87036	1.3956	1.60348	0.677251	0.0120734	0.0569619
Sesn2	7.34978	4.58568	1.60277	-0.681078	0.000976883	0.00911569
Ppfia3	1.19577	0.746259	1.60235	-0.686438	0.0379796	0.127565
Foxc1	1.83932	2.94218	1.59961	0.676478	0.000174257	0.00254429
Cckbr	14.7683	9.2514	1.59633	-0.673628	1.06882e-07	8.06471e-06
Gm21887	1.10712	1.76554	1.59471	0.666208	0.0436603	0.140886
Frzb	0.931601	1.4856	1.59467	0.674958	0.00887003	0.0457494
Gm11110	0.824226	1.31035	1.58979	0.669186	0.0141497	0.0634562
Col6a6	1.50583	2.3938	1.58969	0.668376	0.00104674	0.00952305
Naa60	3.23308	2.03397	1.58954	-0.666586	0.000469547	0.00530514
Sorbs3	1.52024	0.957521	1.58768	-0.663481	0.0199047	0.0806807
Nr2f1	1.48265	0.93403	1.58737	-0.66811	0.012914	0.0597267
Il4i1	1.47819	0.93403	1.5826	-0.665892	0.0173532	0.0733702
Med21	36.2129	57.2731	1.58157	0.660844	7.75995e-17	8.37299e-14
Rgma	1.20689	0.764306	1.57907	-0.653765	0.0189892	0.0781836
Rnf113a1	112.592	177.751	1.57872	0.658578	8.29066e-15	5.59102e-12
Fmo6	1.54084	2.42818	1.57588	0.652668	0.00172068	0.0137121
Usp2	8.16229	5.19053	1.57254	-0.651055	1.77559e-07	1.24002e-05
Ppm1e	22.0484	14.0627	1.56787	-0.647034	2.73489e-11	6.70669e-09
Ube2ql1	5.01514	3.20268	1.56592	-0.647212	5.05918e-06	0.000168421
Ttc32	1.58862	2.48691	1.56546	0.646764	0.000885373	0.00846162
Dcakd	13.3527	8.53804	1.56391	-0.642771	2.20497e-09	3.17222e-07
Metrn	6.67589	4.26902	1.5638	-0.64198	1.57623e-06	6.64356e-05
Rab30	0.798933	1.24773	1.56175	0.637233	0.0237329	0.0918896
Tbc1d8b	2.63825	4.11719	1.56058	0.641087	3.22015e-05	0.000694908
Scfd2	15.5222	24.2235	1.56057	0.641103	0.000496509	0.00548916
Tceb1	22.6403	35.2763	1.55812	0.639078	3.23696e-14	1.83825e-11
Mis18bp1	1.64845	2.56819	1.55794	0.635656	0.0024558	0.0179162
Kcnc1	2.69024	1.72968	1.55534	-0.631706	0.00372719	0.0241089
Ubxn11	1.25373	0.806542	1.55445	-0.633827	0.0255253	0.0967399
Gm4825	0.872704	1.35648	1.55434	0.633899	0.0177768	0.0746639
Gpsm2	45.4112	29.2364	1.55325	-0.63552	1.63493e-20	2.94015e-17
Cenpl	1.0775	1.67251	1.55221	0.633295	0.0196464	0.0800012
Cngb1	0.954551	1.48085	1.55136	0.628584	0.0143896	0.0641969
Snx22	140.626	90.7141	1.55021	-0.632191	4.84835e-18	5.84131e-15
Mylk	20.5395	13.2543	1.54965	-0.631825	1.36942e-14	8.69182e-12
Clgn	7.01219	10.8626	1.5491	0.629577	2.27958e-06	8.84771e-05
Sys1	2.49469	1.61075	1.54877	-0.628351	0.00178325	0.0141272
Fbxl12	2.60488	1.68192	1.54875	-0.629262	0.00106751	0.00966308
Bco2	1.24143	1.92126	1.54762	0.625356	0.00814293	0.0430697
Gpr179	3.93191	2.54642	1.54409	-0.621922	0.000744747	0.00746823
Arhgef3	2.21156	1.43239	1.54396	-0.621956	0.00473207	0.0289779
mt-Nd6	305.218	470.412	1.54123	0.624042	2.84135e-15	2.35832e-12
Kank1	1.14518	0.743148	1.54099	-0.629087	0.0358891	0.12212
Il18	1.49002	2.29603	1.54094	0.621751	0.00548293	0.0322227
Veph1	0.765328	1.17812	1.53936	0.620198	0.0265588	0.0995725
Ptprm	4.2202	2.74197	1.53911	-0.618514	0.000461315	0.00522856
Gltp	18.9516	12.318	1.53852	-0.620203	1.85155e-12	6.6594e-10
Hspb11	6.36161	9.77006	1.53579	0.619019	2.24176e-08	2.14059e-06
Itgal	0.774342	1.18908	1.53561	0.615017	0.0344565	0.118819
Fkbp7	0.740972	1.13588	1.53296	0.614497	0.0379394	0.127528
Sigmar1	3.58144	2.33671	1.53269	-0.614613	0.000236888	0.00319712
Mospd3	6.49428	4.24242	1.5308	-0.611666	6.3942e-06	0.000199981
Cacna1h	4.42148	2.88906	1.53042	-0.609697	0.000285419	0.00367064
Ccdc102a	1.68253	1.09994	1.52965	-0.6056	0.0241354	0.093134
Lpin1	65.1244	42.5914	1.52905	-0.612235	1.90703e-11	5.11111e-09
Insm1	2.17889	1.42609	1.52788	-0.610887	0.0222327	0.0876153
Spock3	1.89962	2.90236	1.52786	0.614054	0.00246435	0.0179375
Cfh	2.094	1.37055	1.52785	-0.610729	0.0154362	0.0676786
Tlr3	1.47059	2.24671	1.52777	0.610117	0.00402604	0.0255385
Cenph	1.01603	1.55125	1.52678	0.60656	0.0173487	0.0733702
Trim47	3.14433	2.06128	1.52543	-0.611502	0.00351203	0.0231772
Fbn2	3.56318	2.33585	1.52543	-0.611261	0.00277246	0.0193624
Cygb	1.44318	0.946553	1.52467	-0.610969	0.0225016	0.0884166
Susd3	2.4112	1.58337	1.52283	-0.603917	0.00329427	0.0220915
Pet100	5.36209	8.16218	1.5222	0.603695	5.51699e-05	0.00105547
Fam167a	5.85612	3.84961	1.52122	-0.605674	2.21296e-05	0.000519939
Ammecr1	10.6135	16.1329	1.52004	0.602637	1.29349e-09	1.96574e-07
Rab40c	2.98379	1.96358	1.51957	-0.600245	0.0018085	0.0142778
Plp1	1.731	2.63003	1.51937	0.60084	0.00181606	0.0143175
Fam53b	1.27972	0.842557	1.51886	-0.593565	0.0441863	0.14215
Chek2	0.728443	1.10617	1.51854	0.602171	0.0426229	0.138399
Dtx1	1.63475	1.07723	1.51755	-0.597688	0.0176332	0.0742054
Nrap	1.55384	2.35779	1.51739	0.599517	0.0039782	0.0253459
Arsa	1.16907	0.770528	1.51723	-0.606559	0.0465239	0.147342
Pcsk9	1.21942	0.806542	1.51191	-0.592734	0.0377456	0.127052
0610011F06Rik	6.63643	4.39262	1.51081	-0.592989	1.57804e-05	0.000395059
Dgcr6	11.5364	7.63676	1.51063	-0.593768	2.82978e-09	3.86498e-07
Lrrk2	0.882889	1.33298	1.5098	0.58748	0.0356564	0.121635
Gtsf1	1.21473	1.83368	1.50953	0.590325	0.027719	0.102611
Tapbpl	1.55361	1.02947	1.50913	-0.595292	0.0194944	0.0796459
Lrrc3	1.14752	0.760417	1.50907	-0.583289	0.054861	0.165766
Ms4a5	1.72058	2.59643	1.50904	0.594211	0.0022222	0.0166973
Mafa	1.8899	1.2524	1.50903	-0.596488	0.0247162	0.0944698
Cenpk	1.60021	2.41418	1.50867	0.594854	0.00450942	0.0279155
Ccdc82	2.17608	3.27549	1.50522	0.592045	0.00161498	0.0131867
Sh3bgrl	6.47437	9.7419	1.50469	0.59036	3.51536e-08	3.1609e-06
Zfp574	5.23153	3.47959	1.50349	-0.589272	2.66068e-05	0.000601245
Zfp689	1.05127	0.699356	1.5032	-0.588365	0.0462865	0.14682
Hmmr	2.09119	3.1424	1.50269	0.584819	0.00208646	0.015978
Cetn3	29.1505	43.7977	1.50247	0.586816	3.90852e-16	3.8339e-13
Tmem180	2.27806	1.51687	1.50182	-0.585765	0.0073914	0.0400569
Hmcn1	3.4558	5.18734	1.50105	0.586158	0.000157262	0.00236332
Zfp580	2.05688	1.37063	1.50068	-0.577782	0.0330317	0.115831
Tmcc3	5.23458	3.48822	1.50064	-0.584611	5.6708e-05	0.00107536
Dennd3	2.55312	1.70153	1.50049	-0.580933	0.00882876	0.0456675
Tmem200b	6.04651	4.03193	1.49966	-0.582982	1.54961e-05	0.000388843
Slc2a9	3.01166	2.00893	1.49914	-0.581789	0.001614	0.0131867
Synpo2	1.35068	0.901206	1.49875	-0.579297	0.0313419	0.111758
Ephb6	3.61786	2.41496	1.4981	-0.580045	0.000570551	0.0060953
Camk2n1	1.08628	1.62708	1.49785	0.57569	0.0450725	0.144084
Pkdcc	12.3705	8.26175	1.49733	-0.582282	5.80299e-10	9.93877e-08
4632415L05Rik	2.0673	1.38074	1.49724	-0.579989	0.00826921	0.0435404
Asf1b	1.21637	1.82038	1.49656	0.578419	0.0147603	0.0654058
March3	4.66749	3.11976	1.4961	-0.581407	8.57975e-05	0.00146793
Heyl	1.70876	1.14296	1.49503	-0.573039	0.0215998	0.085653
mt-Nd3	181.941	271.977	1.49486	0.579927	5.56778e-13	2.40305e-10
Hdac4	8.45443	5.65832	1.49416	-0.578303	1.78296e-07	1.24002e-05
Slc4a8	1.37434	0.919951	1.49392	-0.580893	0.0292424	0.106333
Apc2	2.42397	1.62328	1.49326	-0.574701	0.00465546	0.0285574
Plat	1.38288	2.06447	1.49287	0.575784	0.0128181	0.0595638
Srms	1.1693	0.783829	1.49178	-0.581601	0.0519641	0.159522
H2-Eb1	2.14821	1.44103	1.49075	-0.569893	0.0141839	0.0635234
Ccdc73	0.956192	1.42298	1.48817	0.572606	0.0238732	0.0922607
Cdk18	13.0432	8.77108	1.48707	-0.57182	1.22763e-07	9.01094e-06
Fbxl15	1.48077	0.995869	1.48692	-0.567871	0.0237765	0.092019
Nrarp	4.53331	3.0524	1.48516	-0.572478	0.00586287	0.0339665
Spc25	2.26741	3.36688	1.4849	0.566174	0.00539203	0.0318097
Serpine1	1.1549	1.71241	1.48274	0.563646	0.0423287	0.137728
Nnat	2.67326	1.80319	1.48252	-0.56642	0.00348551	0.0230607
Tctex1d2	2.99937	4.44419	1.48171	0.567645	0.000175527	0.00255592
Nckipsd	4.60122	3.10654	1.48114	-0.562571	0.000881211	0.00843679
Chst15	1.98405	1.34006	1.48056	-0.563934	0.0104723	0.0513853
Actn2	35.4707	23.9629	1.48023	-0.565799	8.42577e-07	4.17037e-05
Setd1b	4.68307	3.16908	1.47774	-0.561212	0.000134393	0.00210464
Pgm2l1	1.97339	2.91161	1.47543	0.558848	0.0100582	0.0498494
Ttc39c	3.28555	2.22875	1.47417	-0.558418	0.00106735	0.00966308
Dgkb	2.36577	3.48667	1.4738	0.559814	0.000739822	0.00743266
Ppard	6.74122	4.57479	1.47356	-0.560654	5.62073e-05	0.00106774
Wdr90	3.96059	2.68868	1.47306	-0.561332	0.00191443	0.0148823
Exog	2.74586	1.86417	1.47296	-0.560431	0.00306814	0.0209245
Col20a1	1.65981	2.44467	1.47286	0.559146	0.00423798	0.0265705
Tsga10	1.89798	2.79353	1.47185	0.555324	0.00255114	0.018293
Cbx4	6.22133	4.23067	1.47053	-0.553842	2.709e-05	0.000604261
Trim62	8.84705	6.01815	1.47006	-0.555749	3.39516e-07	1.99097e-05
Pabpn1	27.9025	18.9811	1.47001	-0.554458	3.25177e-07	1.94926e-05
Nfasc	19.6891	13.4036	1.46894	-0.555236	5.4317e-07	2.94513e-05
Cxx1a	5.61045	3.81997	1.46871	-0.552088	0.000118114	0.00191537
Gpank1	1.24167	0.845668	1.46827	-0.549466	0.0535761	0.162887
Rasgrp1	4.55251	3.10257	1.46733	-0.551465	0.000272171	0.00354249
Ptgs1	2.35512	3.45454	1.46682	0.55128	0.00229514	0.017079
Gm17231	0.848582	1.24462	1.46671	0.551847	0.044324	0.142465
Klf9	5.25214	3.58444	1.46526	-0.55131	8.98144e-05	0.00152614
Zfp40	8.88979	13.0235	1.465	0.551089	1.32523e-08	1.41577e-06
Stxbp6	34.5356	50.563	1.46408	0.549596	4.68307e-14	2.52652e-11
Lpcat4	3.11646	2.13019	1.46299	-0.546526	0.00187944	0.0146738
Prkd2	1.42352	0.973156	1.46278	-0.547853	0.0401235	0.132528
Rpl38	48.7152	33.3099	1.46248	-0.547558	1.27203e-06	5.72391e-05
Ube2v2	3.32173	4.8573	1.46228	0.550185	0.000402081	0.00469529
Serpind1	3.14222	2.14902	1.46217	-0.542526	0.00827227	0.0435404
Pole2	0.943897	1.37997	1.46199	0.548082	0.0307407	0.110197
Tmsb15b1	1.20455	1.76095	1.46192	0.547185	0.0251733	0.0957419
Mettl20	1.04015	1.51764	1.45906	0.545294	0.0313712	0.111825
Dyrk1b	5.54043	3.79726	1.45906	-0.543331	6.2541e-05	0.00115551
9030025P20Rik	1.61157	2.35071	1.45865	0.53965	0.0176401	0.0742055
Klf15	2.42045	1.65999	1.45811	-0.546801	0.0163422	0.0702799
Ftsj2	2.07725	1.42531	1.4574	-0.544774	0.0114782	0.0548737
Gorasp1	6.75037	4.63204	1.45732	-0.539732	0.000214326	0.00297247
Aqp5	4.39384	3.01576	1.45696	-0.5403	0.000471314	0.00531398
Nr2f6	14.4745	9.95387	1.45416	-0.53964	2.79425e-09	3.86498e-07
Uchl3	11.8503	17.2289	1.45388	0.538461	1.7928e-07	1.24002e-05
Mapk7	11.4772	7.8957	1.4536	-0.538177	6.69052e-08	5.46899e-06
Neto2	4.39595	6.38879	1.45333	0.536781	0.000668905	0.00690008
Zfp182	1.57656	2.29058	1.4529	0.541015	0.011051	0.0534935
Mgll	1.88732	1.29938	1.45248	-0.537105	0.01571	0.0683511
Gm1673	12.1572	8.37135	1.45224	-0.536645	4.12219e-08	3.58697e-06
Corin	1.97152	2.86307	1.45222	0.534185	0.0202884	0.0816834
Tsen54	2.37877	1.63891	1.45143	-0.534237	0.0099312	0.0493848
Casp7	101.476	147.181	1.45041	0.536253	1.5729e-12	6.06129e-10
