# Supplementary material for: The Tudor-domain protein TDRD7, mutated in congenital cataract, controls the heat shock protein HSPB1 (HSP27) and lens fiber cell morphology
Source: Hum Mol Genet. 2020 May 18;29(12):2076–97. doi: 10.1093/hmg/ddaa096 (PMC7390939; doi:10.1093/hmg/ddaa096)
Supplement: Supplementary_Table_S2_ddaa096 [file supplementary_table_s2_ddaa096.xlsx]

## Sheet: Sheet1
Supplemenatry Table S2. Tdrd7-/- lens DEGs used in Gene Ontology analysis
DEGs	Control Lens (FPKM)	Tdrd7-/- Lens (FPKM)
Abcc6	18.1766	8.29396
Actn2	35.4707	23.9629
Adcy5	10.8299	6.58216
Ammecr1	10.6135	16.1329
Bicd1	7.1794	12.7723
Brsk2	12.5342	6.5761
Casp7	101.476	147.181
Cckbr	14.7683	9.2514
Cdk18	13.0432	8.77108
Cetn3	29.1505	43.7977
Chrna4	12.5283	6.68865
Clgn	7.01219	10.8626
Clic5	22.7931	12.3049
Dcakd	13.3527	8.53804
Ddx3y	14.9688	24.9907
Dgcr6	11.5364	7.63676
E330034G19Rik	15.4979	25.795
Eif2s3y	19.5934	36.7366
Gcg	41.8395	69.9086
Gltp	18.9516	12.318
Gm1673	12.1572	8.37135
Gpsm2	45.4112	29.2364
Hspb1	248.967	133.21
Hspb6	15.5063	9.34855
Idi1	38.7974	64.9998
Lars2	189.52	311.333
Lpin1	65.1244	42.5914
Mapk7	11.4772	7.8957
Med21	36.2129	57.2731
mt-Atp8	140.419	332.463
mt-Nd3	181.941	271.977
mt-Nd6	305.218	470.412
Mylk	20.5395	13.2543
Nfasc	19.6891	13.4036
Nr2f6	14.4745	9.95387
Pabpn1	27.9025	18.9811
Pkdcc	12.3705	8.26175
Plekhs1	6.86558	11.0944
Ppm1e	22.0484	14.0627
Rnf113a1	112.592	177.751
Rpl17	38.7757	21.6383
Rpl38	48.7152	33.3099
Rpl39	186.562	299.283
Scfd2	15.5222	24.2235
Snx22	140.626	90.7141
Stxbp6	34.5356	50.563
Tceb1	22.6403	35.2763
Tdrd7	1080.08	130.892
Tmprss11e	8.37423	19.8745
Trak2	14.1976	25.918
Uchl3	11.8503	17.2289
Uox	9.60477	17.5189
Wnk2	19.9644	12.3431
Zfp40	8.88979	13.0235
0610011F06Rik	6.63643	4.39262
Abcc6	18.1766	8.29396
Actn2	35.4707	23.9629
Adcy5	10.8299	6.58216
Akap14	4.18026	7.23912
Ammecr1	10.6135	16.1329
Ankrd66	3.34538	5.61437
Arntl2	5.85541	9.66178
Atp13a5	3.203	6.73617
Avp	8.59226	4.12271
Bgn	9.23476	4.78294
Bicd1	7.1794	12.7723
Brsk2	12.5342	6.5761
Casp7	101.476	147.181
Cbx4	6.22133	4.23067
Cckbr	14.7683	9.2514
Cdk18	13.0432	8.77108
Cetn3	29.1505	43.7977
Chrna4	12.5283	6.68865
Clgn	7.01219	10.8626
Clic5	22.7931	12.3049
Cxx1a	5.61045	3.81997
Dcakd	13.3527	8.53804
Ddx3y	14.9688	24.9907
Dgcr6	11.5364	7.63676
Dpysl4	6.43514	3.58219
Dyrk1b	5.54043	3.79726
E330034G19Rik	15.4979	25.795
Eif2s3y	19.5934	36.7366
Fam167a	5.85612	3.84961
Fam189a2	8.09672	4.53488
Frmpd1	6.05003	3.71901
Gcg	41.8395	69.9086
Gltp	18.9516	12.318
Gm10073	7.94402	3.24196
Gm1673	12.1572	8.37135
Gorasp1	6.75037	4.63204
Gpsm2	45.4112	29.2364
Gse1	5.42732	3.31772
Hdac4	8.45443	5.65832
Hmcn1	3.4558	5.18734
Hspb1	248.967	133.21
Hspb11	6.36161	9.77006
Hspb6	15.5063	9.34855
Idi1	38.7974	64.9998
Klf9	5.25214	3.58444
Krcc1	4.1086	6.90053
Lars2	189.52	311.333
Lpin1	65.1244	42.5914
Lsm5	3.2565	5.30852
Mapk7	11.4772	7.8957
Med21	36.2129	57.2731
Metrn	6.67589	4.26902
Mospd3	6.49428	4.24242
mt-Atp8	140.419	332.463
mt-Nd3	181.941	271.977
mt-Nd6	305.218	470.412
Mylk	20.5395	13.2543
Neto2	4.39595	6.38879
Nfasc	19.6891	13.4036
Nr2f6	14.4745	9.95387
Pabpn1	27.9025	18.9811
Pet100	5.36209	8.16218
Pkdcc	12.3705	8.26175
Plekhs1	6.86558	11.0944
Poln	5.45085	9.92321
Ppard	6.74122	4.57479
Ppm1e	22.0484	14.0627
Ppp4r4	2.97126	5.23984
Rnf113a1	112.592	177.751
Rpl13	9.99996	5.97934
Rpl17	38.7757	21.6383
Rpl38	48.7152	33.3099
Rpl39	186.562	299.283
Scfd2	15.5222	24.2235
Sesn2	7.34978	4.58568
Sh3bgrl	6.47437	9.7419
Snx22	140.626	90.7141
Stxbp6	34.5356	50.563
Tceb1	22.6403	35.2763
Tdrd7	1080.08	130.892
Tex30	2.92583	5.46269
Tmcc3	5.23458	3.48822
Tmem200b	6.04651	4.03193
Tmprss11e	8.37423	19.8745
Trak2	14.1976	25.918
Trim62	8.84705	6.01815
Ube2ql1	5.01514	3.20268
Uchl3	11.8503	17.2289
Uox	9.60477	17.5189
Usp2	8.16229	5.19053
Uty	3.16517	5.51777
Wnk2	19.9644	12.3431
Zfp40	8.88979	13.0235
Zfp574	5.23153	3.47959

## Sheet: Sheet2
Supp Table 2. List of DEGs used to perform GO analysis using the DAVID bioinformatics tool
