# Supplementary material for: The Tudor-domain protein TDRD7, mutated in congenital cataract, controls the heat shock protein HSPB1 (HSP27) and lens fiber cell morphology
Source: Hum Mol Genet. 2020 May 18;29(12):2076–97. doi: 10.1093/hmg/ddaa096 (PMC7390939; doi:10.1093/hmg/ddaa096)
Supplement: Supplementary_Table_S3_ddaa096 [file supplementary_table_s3_ddaa096.xlsx]

## Sheet: fpkm5_cluster
Supplementary Table S3. Gene Ontology analysis of DEGs identified in Tdrd7-/- lens
Annotation Cluster 1	Enrichment Score: 2.3409913366718893
Category	Term	Count	%	PValue	Genes	List Total	Pop Hits	Pop Total	Fold Enrichment	Bonferroni	Benjamini	FDR
KEGG_PATHWAY	mmu03010:Ribosome	5	5.68182	0.000319556	GM10073, RPL17, RPL13, RPL38, RPL39	23	89	5738	14.0156	0.0127029	0.0127029	0.291982
GOTERM_BP_FAT	GO:0006412~translation	7	7.95455	0.00299727	GM10073, RPL17, EIF2S3Y, RPL13, RPL38, LARS2, RPL39	62	319	13588	4.80918	0.809285	0.809285	4.28812
GOTERM_CC_FAT	GO:0005840~ribosome	5	5.68182	0.00416568	GM10073, RPL17, RPL13, RPL38, RPL39	44	192	12504	7.40057	0.346745	0.346745	4.54408
GOTERM_MF_FAT	GO:0003735~structural constituent of ribosome	5	5.68182	0.00422451	GM10073, RPL17, RPL13, RPL38, RPL39	59	151	13288	7.45763	0.552625	0.552625	5.12559
GOTERM_CC_FAT	GO:0030529~ribonucleoprotein complex	7	7.95455	0.00470496	GM10073, RPL17, RPL13, TDRD7, LSM5, RPL38, RPL39	44	462	12504	4.30579	0.381859	0.21378	5.1184
SP_PIR_KEYWORDS	ribonucleoprotein	6	6.81818	0.00650411	GM10073, RPL17, RPL13, LSM5, RPL38, RPL39	80	266	17854	5.03402	0.596276	0.364607	7.40137
SP_PIR_KEYWORDS	ribosomal protein	5	5.68182	0.00787647	GM10073, RPL17, RPL13, RPL38, RPL39	80	177	17854	6.30438	0.666851	0.306766	8.89752
GOTERM_MF_FAT	GO:0005198~structural molecule activity	6	6.81818	0.0460531	GM10073, RPL17, RPL13, MOSPD3, RPL38, RPL39	59	450	13288	3.00294	0.999871	0.49796	44.3438
Annotation Cluster 2	Enrichment Score: 1.5931666101326099
Category	Term	Count	%	PValue	Genes	List Total	Pop Hits	Pop Total	Fold Enrichment	Bonferroni	Benjamini	FDR
GOTERM_CC_FAT	GO:0030018~Z disc	3	3.40909	0.0108634	HDAC4, HSPB1, ACTN2	44	46	12504	18.5336	0.671799	0.243106	11.4576
GOTERM_CC_FAT	GO:0031674~I band	3	3.40909	0.0142459	HDAC4, HSPB1, ACTN2	44	53	12504	16.0858	0.768582	0.253758	14.7729
GOTERM_CC_FAT	GO:0030017~sarcomere	3	3.40909	0.0308194	HDAC4, HSPB1, ACTN2	44	80	12504	10.6568	0.958953	0.329097	29.4432
GOTERM_CC_FAT	GO:0044449~contractile fiber part	3	3.40909	0.0351903	HDAC4, HSPB1, ACTN2	44	86	12504	9.91332	0.974115	0.333697	32.9083
GOTERM_CC_FAT	GO:0030016~myofibril	3	3.40909	0.0390057	HDAC4, HSPB1, ACTN2	44	91	12504	9.36863	0.982721	0.333573	35.8056
GOTERM_CC_FAT	GO:0043292~contractile fiber	3	3.40909	0.0421667	HDAC4, HSPB1, ACTN2	44	95	12504	8.97416	0.987653	0.329334	38.1192
Annotation Cluster 3	Enrichment Score: 1.4426439547344314
Category	Term	Count	%	PValue	Genes	List Total	Pop Hits	Pop Total	Fold Enrichment	Bonferroni	Benjamini	FDR
SP_PIR_KEYWORDS	atp-binding	14	15.9091	0.00405667	CDK18, ADCY5, BRSK2, PKDCC, WNK2, UBE2QL1, LARS2, ATP13A5, DYRK1B, DDX3Y, MAPK7, MYLK, DCAKD, ABCC6	80	1287	17854	2.4277	0.431654	0.431654	4.67725
GOTERM_MF_FAT	GO:0005524~ATP binding	14	15.9091	0.00820149	CDK18, ADCY5, BRSK2, PKDCC, WNK2, UBE2QL1, LARS2, ATP13A5, DYRK1B, DDX3Y, MAPK7, MYLK, DCAKD, ABCC6	59	1443	13288	2.18509	0.790851	0.542672	9.72898
GOTERM_MF_FAT	GO:0032559~adenyl ribonucleotide binding	14	15.9091	0.00902382	CDK18, ADCY5, BRSK2, PKDCC, WNK2, UBE2QL1, LARS2, ATP13A5, DYRK1B, DDX3Y, MAPK7, MYLK, DCAKD, ABCC6	59	1460	13288	2.15965	0.821347	0.43679	10.6548
SP_PIR_KEYWORDS	nucleotide-binding	15	17.0455	0.0116679	EIF2S3Y, CDK18, ADCY5, BRSK2, PKDCC, WNK2, UBE2QL1, LARS2, ATP13A5, DYRK1B, DDX3Y, MAPK7, MYLK, DCAKD, ABCC6	80	1631	17854	2.0525	0.804339	0.334917	12.9167
GOTERM_MF_FAT	GO:0030554~adenyl nucleotide binding	14	15.9091	0.0134684	CDK18, ADCY5, BRSK2, PKDCC, WNK2, UBE2QL1, LARS2, ATP13A5, DYRK1B, DDX3Y, MAPK7, MYLK, DCAKD, ABCC6	59	1535	13288	2.05413	0.923952	0.474863	15.5095
GOTERM_MF_FAT	GO:0001883~purine nucleoside binding	14	15.9091	0.0143885	CDK18, ADCY5, BRSK2, PKDCC, WNK2, UBE2QL1, LARS2, ATP13A5, DYRK1B, DDX3Y, MAPK7, MYLK, DCAKD, ABCC6	59	1548	13288	2.03688	0.936306	0.423474	16.4837
GOTERM_MF_FAT	GO:0001882~nucleoside binding	14	15.9091	0.0151291	CDK18, ADCY5, BRSK2, PKDCC, WNK2, UBE2QL1, LARS2, ATP13A5, DYRK1B, DDX3Y, MAPK7, MYLK, DCAKD, ABCC6	59	1558	13288	2.0238	0.944783	0.382915	17.2603
INTERPRO	IPR000719:Protein kinase, core	7	7.95455	0.0196804	CDK18, DYRK1B, BRSK2, PKDCC, MAPK7, WNK2, MYLK	78	491	17763	3.24667	0.983337	0.983337	22.1463
INTERPRO	IPR008271:Serine/threonine protein kinase, active site	6	6.81818	0.0200216	CDK18, DYRK1B, BRSK2, MAPK7, WNK2, MYLK	78	360	17763	3.79551	0.98449	0.875462	22.4868
GOTERM_MF_FAT	GO:0032555~purine ribonucleotide binding	15	17.0455	0.0201665	EIF2S3Y, CDK18, ADCY5, BRSK2, PKDCC, WNK2, UBE2QL1, LARS2, ATP13A5, DYRK1B, DDX3Y, MAPK7, MYLK, DCAKD, ABCC6	59	1796	13288	1.88102	0.979158	0.424762	22.3691
GOTERM_MF_FAT	GO:0032553~ribonucleotide binding	15	17.0455	0.0201665	EIF2S3Y, CDK18, ADCY5, BRSK2, PKDCC, WNK2, UBE2QL1, LARS2, ATP13A5, DYRK1B, DDX3Y, MAPK7, MYLK, DCAKD, ABCC6	59	1796	13288	1.88102	0.979158	0.424762	22.3691
INTERPRO	IPR017442:Serine/threonine protein kinase-related	6	6.81818	0.0231585	CDK18, DYRK1B, BRSK2, MAPK7, WNK2, MYLK	78	374	17763	3.65343	0.991988	0.799896	25.5545
SMART	SM00220:S_TKc	5	5.68182	0.0257273	CDK18, DYRK1B, BRSK2, MAPK7, MYLK	40	265	9131	4.30708	0.728339	0.728339	22.2003
SP_PIR_KEYWORDS	serine/threonine-protein kinase	6	6.81818	0.0276649	CDK18, DYRK1B, BRSK2, MAPK7, WNK2, MYLK	80	384	17854	3.48711	0.97975	0.427125	28.1509
GOTERM_MF_FAT	GO:0017076~purine nucleotide binding	15	17.0455	0.0277916	EIF2S3Y, CDK18, ADCY5, BRSK2, PKDCC, WNK2, UBE2QL1, LARS2, ATP13A5, DYRK1B, DDX3Y, MAPK7, MYLK, DCAKD, ABCC6	59	1871	13288	1.80561	0.995276	0.487982	29.5525
INTERPRO	IPR002290:Serine/threonine protein kinase	5	5.68182	0.0280649	CDK18, DYRK1B, BRSK2, MAPK7, MYLK	78	265	17763	4.29681	0.99716	0.769156	30.1292
UP_SEQ_FEATURE	domain:Protein kinase	7	7.95455	0.02838	CDK18, DYRK1B, BRSK2, PKDCC, MAPK7, WNK2, MYLK	79	476	16021	2.98232	0.999916	0.999916	32.2673
GOTERM_MF_FAT	GO:0004674~protein serine/threonine kinase activity	6	6.81818	0.0362194	CDK18, DYRK1B, BRSK2, MAPK7, WNK2, MYLK	59	421	13288	3.20979	0.999097	0.503882	36.7777
SP_PIR_KEYWORDS	kinase	8	9.09091	0.0367735	CDK18, DYRK1B, BRSK2, PKDCC, MAPK7, WNK2, AKAP14, MYLK	80	707	17854	2.52532	0.994527	0.439346	35.6938
GOTERM_MF_FAT	GO:0004672~protein kinase activity	7	7.95455	0.0408934	CDK18, DYRK1B, BRSK2, PKDCC, MAPK7, WNK2, MYLK	59	583	13288	2.70419	0.999641	0.513826	40.4845
GOTERM_MF_FAT	GO:0000166~nucleotide binding	16	18.1818	0.044467	PABPN1, EIF2S3Y, CDK18, ADCY5, BRSK2, PKDCC, WNK2, UBE2QL1, LARS2, ATP13A5, DYRK1B, DDX3Y, MAPK7, MYLK, DCAKD, ABCC6	59	2183	13288	1.65072	0.999824	0.513342	43.1827
UP_SEQ_FEATURE	binding site:ATP	7	7.95455	0.0495018	CDK18, DYRK1B, BRSK2, LARS2, MAPK7, WNK2, MYLK	79	545	16021	2.60474	1	0.999745	49.6927
INTERPRO	IPR017441:Protein kinase, ATP binding site	6	6.81818	0.0520548	CDK18, DYRK1B, BRSK2, MAPK7, WNK2, MYLK	78	467	17763	2.92588	0.999984	0.889473	48.9972
GOTERM_BP_FAT	GO:0006468~protein amino acid phosphorylation	7	7.95455	0.0664932	CDK18, DYRK1B, BRSK2, PKDCC, MAPK7, WNK2, MYLK	62	640	13588	2.39708	1	0.999997	63.3819
GOTERM_BP_FAT	GO:0006793~phosphorus metabolic process	8	9.09091	0.0919451	CDK18, PPM1E, DYRK1B, BRSK2, PKDCC, MAPK7, WNK2, MYLK	62	866	13588	2.02458	1	0.999998	75.5427
GOTERM_BP_FAT	GO:0006796~phosphate metabolic process	8	9.09091	0.0919451	CDK18, PPM1E, DYRK1B, BRSK2, PKDCC, MAPK7, WNK2, MYLK	62	866	13588	2.02458	1	0.999998	75.5427
GOTERM_BP_FAT	GO:0016310~phosphorylation	7	7.95455	0.101985	CDK18, DYRK1B, BRSK2, PKDCC, MAPK7, WNK2, MYLK	62	718	13588	2.13667	1	0.999993	79.2074
UP_SEQ_FEATURE	nucleotide phosphate-binding region:ATP	8	9.09091	0.151982	CDK18, DYRK1B, DDX3Y, BRSK2, MAPK7, WNK2, MYLK, DCAKD	79	907	16021	1.78873	1	0.999999	89.2562
UP_SEQ_FEATURE	active site:Proton acceptor	6	6.81818	0.220139	CDK18, DYRK1B, BRSK2, MAPK7, WNK2, MYLK	79	662	16021	1.83804	1	0.999999	96.5426
UP_SEQ_FEATURE	compositionally biased region:Pro-rich	5	5.68182	0.453201	PPM1E, BRSK2, MAPK7, WNK2, GSE1	79	707	16021	1.43421	1	1	99.9717
SP_PIR_KEYWORDS	transferase	7	7.95455	0.582277	CDK18, DYRK1B, BRSK2, POLN, MAPK7, WNK2, MYLK	80	1385	17854	1.12796	1	0.993627	99.9966
Annotation Cluster 4	Enrichment Score: 1.1768164611377427
Category	Term	Count	%	PValue	Genes	List Total	Pop Hits	Pop Total	Fold Enrichment	Bonferroni	Benjamini	FDR
GOTERM_CC_FAT	GO:0043228~non-membrane-bounded organelle	14	15.9091	0.0101281	GM10073, RPL17, USP2, TDRD7, RPL13, CBX4, CETN3, FRMPD1, ACTN2, RPL38, RPL39, HDAC4, CLIC5, POLN	44	1919	12504	2.07324	0.645954	0.292565	10.7215
GOTERM_CC_FAT	GO:0043232~intracellular non-membrane-bounded organelle	14	15.9091	0.0101281	GM10073, RPL17, USP2, TDRD7, RPL13, CBX4, CETN3, FRMPD1, ACTN2, RPL38, RPL39, HDAC4, CLIC5, POLN	44	1919	12504	2.07324	0.645954	0.292565	10.7215
GOTERM_CC_FAT	GO:0005813~centrosome	4	4.54545	0.0174573	USP2, CLIC5, CETN3, POLN	44	160	12504	7.10455	0.834099	0.258733	17.8156
GOTERM_CC_FAT	GO:0005815~microtubule organizing center	4	4.54545	0.0269501	USP2, CLIC5, CETN3, POLN	44	189	12504	6.01443	0.938371	0.328398	26.2407
GOTERM_CC_FAT	GO:0044430~cytoskeletal part	6	6.81818	0.12473	HDAC4, USP2, CLIC5, CETN3, POLN, ACTN2	44	774	12504	2.20296	0.999999	0.677738	77.3315
GOTERM_CC_FAT	GO:0015629~actin cytoskeleton	3	3.40909	0.156484	HDAC4, CLIC5, ACTN2	44	205	12504	4.15876	1	0.736901	84.9814
GOTERM_CC_FAT	GO:0005856~cytoskeleton	7	7.95455	0.184473	HDAC4, USP2, CLIC5, CETN3, POLN, FRMPD1, ACTN2	44	1122	12504	1.77297	1	0.773659	89.6877
GOTERM_CC_FAT	GO:0015630~microtubule cytoskeleton	4	4.54545	0.200783	USP2, CLIC5, CETN3, POLN	44	450	12504	2.52606	1	0.782169	91.766
SP_PIR_KEYWORDS	cytoskeleton	3	3.40909	0.73445	CLIC5, CETN3, POLN	80	583	17854	1.14841	1	0.994835	100
Annotation Cluster 5	Enrichment Score: 1.1192529235853397
Category	Term	Count	%	PValue	Genes	List Total	Pop Hits	Pop Total	Fold Enrichment	Bonferroni	Benjamini	FDR
GOTERM_MF_FAT	GO:0000287~magnesium ion binding	6	6.81818	0.0325714	PPM1E, ADCY5, BRSK2, IDI1, ATP13A5, MYLK	59	409	13288	3.30397	0.998148	0.502951	33.7383
SP_PIR_KEYWORDS	magnesium	6	6.81818	0.0330794	PPM1E, ADCY5, BRSK2, IDI1, ATP13A5, MYLK	80	403	17854	3.3227	0.990682	0.442602	32.7267
SP_PIR_KEYWORDS	metal-binding	14	15.9091	0.407237	PPARD, KLF9, ZFP40, UTY, ADCY5, BRSK2, TRIM62, ATP13A5, ZFP574, PPM1E, NR2F6, RNF113A1, IDI1, MYLK	80	2682	17854	1.16497	1	0.957596	99.7893
Annotation Cluster 6	Enrichment Score: 0.7154533003151193
Category	Term	Count	%	PValue	Genes	List Total	Pop Hits	Pop Total	Fold Enrichment	Bonferroni	Benjamini	FDR
GOTERM_BP_FAT	GO:0006511~ubiquitin-dependent protein catabolic process	3	3.40909	0.131941	USP2, UCHL3, TCEB1	62	141	13588	4.66301	1	0.999942	87.3299
GOTERM_BP_FAT	GO:0044265~cellular macromolecule catabolic process	6	6.81818	0.137284	USP2, LSM5, CBX4, UCHL3, UBE2QL1, TCEB1	62	609	13588	2.15922	1	0.999883	88.4222
SP_PIR_KEYWORDS	ubl conjugation pathway	5	5.68182	0.16661	USP2, CBX4, UCHL3, UBE2QL1, TCEB1	80	484	17854	2.30553	1	0.836268	88.3249
GOTERM_BP_FAT	GO:0009057~macromolecule catabolic process	6	6.81818	0.169284	USP2, LSM5, CBX4, UCHL3, UBE2QL1, TCEB1	62	654	13588	2.01065	1	0.999909	93.3326
GOTERM_BP_FAT	GO:0019941~modification-dependent protein catabolic process	5	5.68182	0.193536	USP2, CBX4, UCHL3, UBE2QL1, TCEB1	62	508	13588	2.1571	1	0.99995	95.674
GOTERM_BP_FAT	GO:0043632~modification-dependent macromolecule catabolic process	5	5.68182	0.193536	USP2, CBX4, UCHL3, UBE2QL1, TCEB1	62	508	13588	2.1571	1	0.99995	95.674
GOTERM_BP_FAT	GO:0051603~proteolysis involved in cellular protein catabolic process	5	5.68182	0.217817	USP2, CBX4, UCHL3, UBE2QL1, TCEB1	62	534	13588	2.05207	1	0.999971	97.2315
GOTERM_BP_FAT	GO:0044257~cellular protein catabolic process	5	5.68182	0.220673	USP2, CBX4, UCHL3, UBE2QL1, TCEB1	62	537	13588	2.04061	1	0.999946	97.3756
GOTERM_BP_FAT	GO:0030163~protein catabolic process	5	5.68182	0.238999	USP2, CBX4, UCHL3, UBE2QL1, TCEB1	62	556	13588	1.97087	1	0.999919	98.1459
GOTERM_BP_FAT	GO:0006508~proteolysis	7	7.95455	0.318705	USP2, TMPRSS11E, CASP7, CBX4, UCHL3, UBE2QL1, TCEB1	62	1034	13588	1.48368	1	0.999853	99.6314
Annotation Cluster 7	Enrichment Score: 0.5972876141541742
Category	Term	Count	%	PValue	Genes	List Total	Pop Hits	Pop Total	Fold Enrichment	Bonferroni	Benjamini	FDR
UP_SEQ_FEATURE	cross-link:Glycyl lysine isopeptide (Lys-Gly) (interchain with G-Cter in SUMO)	3	3.40909	0.0685005	HDAC4, CBX4, LPIN1	79	88	16021	6.91355	1	0.999552	61.7201
SP_PIR_KEYWORDS	isopeptide bond	3	3.40909	0.347428	HDAC4, CBX4, LPIN1	80	277	17854	2.41706	1	0.940705	99.346
SP_PIR_KEYWORDS	ubl conjugation	3	3.40909	0.678545	HDAC4, CBX4, LPIN1	80	524	17854	1.27772	1	0.992771	99.9998
Annotation Cluster 8	Enrichment Score: 0.5468511091652729
Category	Term	Count	%	PValue	Genes	List Total	Pop Hits	Pop Total	Fold Enrichment	Bonferroni	Benjamini	FDR
SP_PIR_KEYWORDS	thiol protease	3	3.40909	0.100296	USP2, CASP7, UCHL3	80	121	17854	5.53326	1	0.676986	71.2191
GOTERM_MF_FAT	GO:0008234~cysteine-type peptidase activity	3	3.40909	0.133359	USP2, CASP7, UCHL3	59	146	13288	4.62782	1	0.817258	83.118
GOTERM_BP_FAT	GO:0006508~proteolysis	7	7.95455	0.318705	USP2, TMPRSS11E, CASP7, CBX4, UCHL3, UBE2QL1, TCEB1	62	1034	13588	1.48368	1	0.999853	99.6314
SP_PIR_KEYWORDS	hydrolase	9	10.2273	0.344743	HDAC4, PPM1E, USP2, TMPRSS11E, CASP7, DDX3Y, UCHL3, LPIN1, ATP13A5	80	1500	17854	1.33905	1	0.947026	99.3136
SP_PIR_KEYWORDS	Protease	4	4.54545	0.392348	USP2, TMPRSS11E, CASP7, UCHL3	80	509	17854	1.75383	1	0.957037	99.7178
GOTERM_MF_FAT	GO:0070011~peptidase activity, acting on L-amino acid peptides	4	4.54545	0.493557	USP2, TMPRSS11E, CASP7, UCHL3	59	603	13288	1.494	1	0.996376	99.9787
GOTERM_MF_FAT	GO:0008233~peptidase activity	4	4.54545	0.522208	USP2, TMPRSS11E, CASP7, UCHL3	59	629	13288	1.43224	1	0.997112	99.9897
Annotation Cluster 9	Enrichment Score: 0.4798347347788683
Category	Term	Count	%	PValue	Genes	List Total	Pop Hits	Pop Total	Fold Enrichment	Bonferroni	Benjamini	FDR
GOTERM_BP_FAT	GO:0022402~cell cycle process	4	4.54545	0.258721	CLGN, CETN3, POLN, SESN2	62	393	13588	2.23065	1	0.99994	98.7363
GOTERM_BP_FAT	GO:0007049~cell cycle	5	5.68182	0.293873	CLGN, CETN3, POLN, MAPK7, SESN2	62	611	13588	1.79346	1	0.999838	99.3783
GOTERM_BP_FAT	GO:0000279~M phase	3	3.40909	0.363888	CLGN, CETN3, POLN	62	283	13588	2.32326	1	0.999904	99.8646
GOTERM_BP_FAT	GO:0022403~cell cycle phase	3	3.40909	0.435213	CLGN, CETN3, POLN	62	328	13588	2.00452	1	0.999843	99.9762
Annotation Cluster 10	Enrichment Score: 0.4672237146372714
Category	Term	Count	%	PValue	Genes	List Total	Pop Hits	Pop Total	Fold Enrichment	Bonferroni	Benjamini	FDR
SP_PIR_KEYWORDS	chromatin regulator	3	3.40909	0.20869	HDAC4, UTY, CBX4	80	192	17854	3.48711	1	0.869116	93.6598
GOTERM_BP_FAT	GO:0016568~chromatin modification	3	3.40909	0.286322	HDAC4, UTY, CBX4	62	236	13588	2.78595	1	0.999909	99.2738
GOTERM_BP_FAT	GO:0006325~chromatin organization	3	3.40909	0.415003	HDAC4, UTY, CBX4	62	315	13588	2.08725	1	0.999834	99.9602
GOTERM_BP_FAT	GO:0051276~chromosome organization	3	3.40909	0.545377	HDAC4, UTY, CBX4	62	404	13588	1.62744	1	0.99996	99.999
Annotation Cluster 11	Enrichment Score: 0.43162640880584274
Category	Term	Count	%	PValue	Genes	List Total	Pop Hits	Pop Total	Fold Enrichment	Bonferroni	Benjamini	FDR
GOTERM_BP_FAT	GO:0030182~neuron differentiation	4	4.54545	0.26602	CLIC5, NFASC, NR2F6, BRSK2	62	399	13588	2.19711	1	0.999924	98.9063
GOTERM_BP_FAT	GO:0000902~cell morphogenesis	3	3.40909	0.40556	CLIC5, NFASC, BRSK2	62	309	13588	2.12778	1	0.999873	99.9497
GOTERM_BP_FAT	GO:0032989~cellular component morphogenesis	3	3.40909	0.470057	CLIC5, NFASC, BRSK2	62	351	13588	1.87317	1	0.999901	99.9906
Annotation Cluster 12	Enrichment Score: 0.3815769966245864
Category	Term	Count	%	PValue	Genes	List Total	Pop Hits	Pop Total	Fold Enrichment	Bonferroni	Benjamini	FDR
GOTERM_BP_FAT	GO:0048878~chemical homeostasis	4	4.54545	0.225115	AVP, PPARD, CCKBR, CHRNA4	62	365	13588	2.40177	1	0.999916	97.5857
GOTERM_BP_FAT	GO:0006873~cellular ion homeostasis	3	3.40909	0.327842	PPARD, CCKBR, CHRNA4	62	261	13588	2.5191	1	0.999845	99.6973
GOTERM_BP_FAT	GO:0055082~cellular chemical homeostasis	3	3.40909	0.339375	PPARD, CCKBR, CHRNA4	62	268	13588	2.4533	1	0.99985	99.7649
GOTERM_BP_FAT	GO:0050801~ion homeostasis	3	3.40909	0.380051	PPARD, CCKBR, CHRNA4	62	293	13588	2.24397	1	0.999888	99.907
GOTERM_BP_FAT	GO:0019725~cellular homeostasis	3	3.40909	0.458076	PPARD, CCKBR, CHRNA4	62	343	13588	1.91686	1	0.999893	99.987
GOTERM_BP_FAT	GO:0042592~homeostatic process	4	4.54545	0.490753	AVP, PPARD, CCKBR, CHRNA4	62	584	13588	1.5011	1	0.999929	99.9947
SP_PIR_KEYWORDS	receptor	5	5.68182	0.996712	NETO2, PPARD, CCKBR, NR2F6, CHRNA4	80	2465	17854	0.452688	1	1	100
Annotation Cluster 13	Enrichment Score: 0.34775667551740796
Category	Term	Count	%	PValue	Genes	List Total	Pop Hits	Pop Total	Fold Enrichment	Bonferroni	Benjamini	FDR
GOTERM_MF_FAT	GO:0016563~transcription activator activity	4	4.54545	0.103618	HDAC4, PPARD, ACTN2, MED21	59	259	13288	3.47831	1	0.773397	74.3223
GOTERM_MF_FAT	GO:0008134~transcription factor binding	4	4.54545	0.130891	HDAC4, PPARD, ACTN2, MED21	59	288	13288	3.12806	1	0.830849	82.5106
GOTERM_MF_FAT	GO:0003712~transcription cofactor activity	3	3.40909	0.185354	HDAC4, ACTN2, MED21	59	180	13288	3.75367	1	0.898855	92.1754
GOTERM_BP_FAT	GO:0000122~negative regulation of transcription from RNA polymerase II promoter	3	3.40909	0.277981	HDAC4, PPARD, CBX4	62	231	13588	2.84625	1	0.999922	99.1396
GOTERM_BP_FAT	GO:0006357~regulation of transcription from RNA polymerase II promoter	5	5.68182	0.298962	HDAC4, PPARD, CBX4, ARNTL2, MED21	62	616	13588	1.77891	1	0.999801	99.4406
GOTERM_BP_FAT	GO:0045892~negative regulation of transcription, DNA-dependent	3	3.40909	0.403979	HDAC4, PPARD, CBX4	62	308	13588	2.13469	1	0.9999	99.9477
GOTERM_BP_FAT	GO:0051253~negative regulation of RNA metabolic process	3	3.40909	0.407139	HDAC4, PPARD, CBX4	62	310	13588	2.12092	1	0.999841	99.9516
GOTERM_MF_FAT	GO:0030528~transcription regulator activity	7	7.95455	0.432442	HDAC4, PPARD, KLF9, NR2F6, ACTN2, ARNTL2, MED21	59	1206	13288	1.30725	1	0.995396	99.9124
GOTERM_BP_FAT	GO:0016481~negative regulation of transcription	3	3.40909	0.500766	HDAC4, PPARD, CBX4	62	372	13588	1.76743	1	0.999931	99.9961
GOTERM_BP_FAT	GO:0045934~negative regulation of nucleobase, nucleoside, nucleotide and nucleic acid metabolic process	3	3.40909	0.535851	HDAC4, PPARD, CBX4	62	397	13588	1.65613	1	0.999967	99.9986
GOTERM_BP_FAT	GO:0051172~negative regulation of nitrogen compound metabolic process	3	3.40909	0.541311	HDAC4, PPARD, CBX4	62	401	13588	1.63961	1	0.999964	99.9989
GOTERM_BP_FAT	GO:0010629~negative regulation of gene expression	3	3.40909	0.553437	HDAC4, PPARD, CBX4	62	410	13588	1.60362	1	0.999949	99.9992
GOTERM_BP_FAT	GO:0010558~negative regulation of macromolecule biosynthetic process	3	3.40909	0.56403	HDAC4, PPARD, CBX4	62	418	13588	1.57293	1	0.999953	99.9995
GOTERM_BP_FAT	GO:0031327~negative regulation of cellular biosynthetic process	3	3.40909	0.579588	HDAC4, PPARD, CBX4	62	430	13588	1.52903	1	0.999962	99.9997
GOTERM_BP_FAT	GO:0009890~negative regulation of biosynthetic process	3	3.40909	0.584686	HDAC4, PPARD, CBX4	62	434	13588	1.51494	1	0.999959	99.9997
SP_PIR_KEYWORDS	activator	3	3.40909	0.635539	PPARD, ARNTL2, MED21	80	484	17854	1.38332	1	0.990689	99.9993
GOTERM_BP_FAT	GO:0006355~regulation of transcription, DNA-dependent	7	7.95455	0.655435	HDAC4, PPARD, ZFP40, CBX4, NR2F6, ARNTL2, MED21	62	1465	13588	1.04719	1	0.999994	100
GOTERM_BP_FAT	GO:0010605~negative regulation of macromolecule metabolic process	3	3.40909	0.668843	HDAC4, PPARD, CBX4	62	506	13588	1.29938	1	0.999994	100
GOTERM_BP_FAT	GO:0051252~regulation of RNA metabolic process	7	7.95455	0.670728	HDAC4, PPARD, ZFP40, CBX4, NR2F6, ARNTL2, MED21	62	1488	13588	1.031	1	0.999992	100
SP_PIR_KEYWORDS	dna-binding	6	6.81818	0.754214	PPARD, KLF9, NR2F6, POLN, ARNTL2, ZFP574	80	1404	17854	0.953739	1	0.995565	100
GOTERM_MF_FAT	GO:0003677~DNA binding	7	7.95455	0.807391	HDAC4, PPARD, KLF9, NR2F6, POLN, ARNTL2, ZFP574	59	1781	13288	0.885201	1	0.999971	100
GOTERM_MF_FAT	GO:0003700~transcription factor activity	3	3.40909	0.860371	PPARD, NR2F6, ARNTL2	59	776	13288	0.870697	1	0.999994	100
Annotation Cluster 14	Enrichment Score: 0.2681399077092583
Category	Term	Count	%	PValue	Genes	List Total	Pop Hits	Pop Total	Fold Enrichment	Bonferroni	Benjamini	FDR
SP_PIR_KEYWORDS	transcription regulation	10	11.3636	0.243118	HDAC4, PPARD, KLF9, CBX4, NR2F6, ARNTL2, TCEB1, MED21, LPIN1, ZFP574	80	1546	17854	1.44356	1	0.897464	96.2464
SP_PIR_KEYWORDS	Transcription	11	12.5	0.254145	HDAC4, PPARD, KLF9, ZFP40, CBX4, NR2F6, ARNTL2, TCEB1, MED21, LPIN1, ZFP574	80	1769	17854	1.38775	1	0.896101	96.8425
GOTERM_BP_FAT	GO:0006357~regulation of transcription from RNA polymerase II promoter	5	5.68182	0.298962	HDAC4, PPARD, CBX4, ARNTL2, MED21	62	616	13588	1.77891	1	0.999801	99.4406
SP_PIR_KEYWORDS	nucleus	20	22.7273	0.317505	PABPN1, PPARD, KLF9, ZFP40, UTY, CBX4, RPL38, MED21, LPIN1, ZFP574, HDAC4, PPM1E, DYRK1B, DDX3Y, NR2F6, LSM5, POLN, ARNTL2, MAPK7, TCEB1	80	3808	17854	1.17214	1	0.938862	98.8908
GOTERM_BP_FAT	GO:0006350~transcription	10	11.3636	0.400423	HDAC4, PPARD, KLF9, ZFP40, CBX4, NR2F6, ARNTL2, TCEB1, MED21, ZFP574	62	1772	13588	1.2368	1	0.999918	99.9429
SP_PIR_KEYWORDS	metal-binding	14	15.9091	0.407237	PPARD, KLF9, ZFP40, UTY, ADCY5, BRSK2, TRIM62, ATP13A5, ZFP574, PPM1E, NR2F6, RNF113A1, IDI1, MYLK	80	2682	17854	1.16497	1	0.957596	99.7893
GOTERM_MF_FAT	GO:0030528~transcription regulator activity	7	7.95455	0.432442	HDAC4, PPARD, KLF9, NR2F6, ACTN2, ARNTL2, MED21	59	1206	13288	1.30725	1	0.995396	99.9124
GOTERM_MF_FAT	GO:0043167~ion binding	18	20.4545	0.569175	PPARD, KLF9, ZFP40, UTY, ADCY5, BRSK2, CETN3, ACTN2, TRIM62, ATP13A5, ZFP574, CLGN, PPM1E, CLIC5, NR2F6, RNF113A1, IDI1, MYLK	59	3934	13288	1.03049	1	0.998338	99.9971
SP_PIR_KEYWORDS	zinc-finger	6	6.81818	0.62302	PPARD, KLF9, NR2F6, RNF113A1, TRIM62, ZFP574	80	1204	17854	1.11217	1	0.992116	99.999
GOTERM_MF_FAT	GO:0046872~metal ion binding	17	19.3182	0.640724	PPARD, KLF9, ZFP40, UTY, ADCY5, BRSK2, CETN3, ACTN2, TRIM62, ATP13A5, ZFP574, CLGN, PPM1E, NR2F6, RNF113A1, IDI1, MYLK	59	3850	13288	0.994479	1	0.999436	99.9997
GOTERM_BP_FAT	GO:0006355~regulation of transcription, DNA-dependent	7	7.95455	0.655435	HDAC4, PPARD, ZFP40, CBX4, NR2F6, ARNTL2, MED21	62	1465	13588	1.04719	1	0.999994	100
GOTERM_MF_FAT	GO:0043169~cation binding	17	19.3182	0.65708	PPARD, KLF9, ZFP40, UTY, ADCY5, BRSK2, CETN3, ACTN2, TRIM62, ATP13A5, ZFP574, CLGN, PPM1E, NR2F6, RNF113A1, IDI1, MYLK	59	3885	13288	0.98552	1	0.999464	99.9998
GOTERM_BP_FAT	GO:0051252~regulation of RNA metabolic process	7	7.95455	0.670728	HDAC4, PPARD, ZFP40, CBX4, NR2F6, ARNTL2, MED21	62	1488	13588	1.031	1	0.999992	100
GOTERM_BP_FAT	GO:0045449~regulation of transcription	10	11.3636	0.687781	HDAC4, PPARD, KLF9, ZFP40, CBX4, NR2F6, ARNTL2, TCEB1, MED21, ZFP574	62	2227	13588	0.98411	1	0.999993	100
SP_PIR_KEYWORDS	dna-binding	6	6.81818	0.754214	PPARD, KLF9, NR2F6, POLN, ARNTL2, ZFP574	80	1404	17854	0.953739	1	0.995565	100
GOTERM_MF_FAT	GO:0003677~DNA binding	7	7.95455	0.807391	HDAC4, PPARD, KLF9, NR2F6, POLN, ARNTL2, ZFP574	59	1781	13288	0.885201	1	0.999971	100
SP_PIR_KEYWORDS	zinc	7	7.95455	0.853652	PPARD, KLF9, ZFP40, NR2F6, RNF113A1, TRIM62, ZFP574	80	1886	17854	0.828327	1	0.999268	100
GOTERM_MF_FAT	GO:0046914~transition metal ion binding	9	10.2273	0.905755	PPARD, PPM1E, KLF9, ZFP40, UTY, NR2F6, RNF113A1, TRIM62, ZFP574	59	2608	13288	0.777217	1	0.999999	100
GOTERM_MF_FAT	GO:0008270~zinc ion binding	7	7.95455	0.91485	PPARD, KLF9, ZFP40, NR2F6, RNF113A1, TRIM62, ZFP574	59	2105	13288	0.748951	1	0.999999	100
Annotation Cluster 15	Enrichment Score: 0.15538760955708397
Category	Term	Count	%	PValue	Genes	List Total	Pop Hits	Pop Total	Fold Enrichment	Bonferroni	Benjamini	FDR
GOTERM_BP_FAT	GO:0045935~positive regulation of nucleobase, nucleoside, nucleotide and nucleic acid metabolic process	3	3.40909	0.673099	HDAC4, AVP, MED21	62	510	13588	1.28918	1	0.999991	100
GOTERM_BP_FAT	GO:0051173~positive regulation of nitrogen compound metabolic process	3	3.40909	0.689693	HDAC4, AVP, MED21	62	526	13588	1.24997	1	0.999992	100
GOTERM_BP_FAT	GO:0031328~positive regulation of cellular biosynthetic process	3	3.40909	0.715209	HDAC4, AVP, MED21	62	552	13588	1.19109	1	0.999995	100
GOTERM_BP_FAT	GO:0009891~positive regulation of biosynthetic process	3	3.40909	0.719915	HDAC4, AVP, MED21	62	557	13588	1.1804	1	0.999995	100
Annotation Cluster 16	Enrichment Score: 0.1479294727174731
Category	Term	Count	%	PValue	Genes	List Total	Pop Hits	Pop Total	Fold Enrichment	Bonferroni	Benjamini	FDR
SP_PIR_KEYWORDS	protein transport	3	3.40909	0.608878	SCFD2, GORASP1, RPL38	80	461	17854	1.45233	1	0.992035	99.9984
GOTERM_BP_FAT	GO:0008104~protein localization	4	4.54545	0.664712	SCFD2, GORASP1, CLIC5, RPL38	62	753	13588	1.1642	1	0.999994	100
SP_PIR_KEYWORDS	transport	7	7.95455	0.70525	SCFD2, GORASP1, CLIC5, CHRNA4, RPL38, GLTP, ABCC6	80	1571	17854	0.994414	1	0.994175	99.9999
GOTERM_BP_FAT	GO:0015031~protein transport	3	3.40909	0.797007	SCFD2, GORASP1, RPL38	62	651	13588	1.00996	1	0.999999	100
GOTERM_BP_FAT	GO:0045184~establishment of protein localization	3	3.40909	0.800541	SCFD2, GORASP1, RPL38	62	656	13588	1.00226	1	0.999999	100
Annotation Cluster 17	Enrichment Score: 0.11450154893731146
Category	Term	Count	%	PValue	Genes	List Total	Pop Hits	Pop Total	Fold Enrichment	Bonferroni	Benjamini	FDR
GOTERM_CC_FAT	GO:0070013~intracellular organelle lumen	4	4.54545	0.760589	HDAC4, TDRD7, LARS2, MED21	44	1133	12504	1.00329	1	0.997702	100
GOTERM_CC_FAT	GO:0043233~organelle lumen	4	4.54545	0.762217	HDAC4, TDRD7, LARS2, MED21	44	1136	12504	1.00064	1	0.99715	100
GOTERM_CC_FAT	GO:0031974~membrane-enclosed lumen	4	4.54545	0.782108	HDAC4, TDRD7, LARS2, MED21	44	1174	12504	0.968252	1	0.997466	100
Annotation Cluster 18	Enrichment Score: 0.09743367258479751
Category	Term	Count	%	PValue	Genes	List Total	Pop Hits	Pop Total	Fold Enrichment	Bonferroni	Benjamini	FDR
INTERPRO	IPR013087:Zinc finger, C2H2-type/integrase, DNA-binding	3	3.40909	0.657189	KLF9, ZFP40, ZFP574	78	514	17763	1.32917	1	1	99.9999
SMART	SM00355:ZnF_C2H2	3	3.40909	0.795556	KLF9, ZFP40, ZFP574	40	676	9131	1.01305	1	1	100
INTERPRO	IPR015880:Zinc finger, C2H2-like	3	3.40909	0.796676	KLF9, ZFP40, ZFP574	78	676	17763	1.01064	1	1	100
INTERPRO	IPR007087:Zinc finger, C2H2-type	3	3.40909	0.800064	KLF9, ZFP40, ZFP574	78	681	17763	1.00322	1	1	100
SP_PIR_KEYWORDS	zinc	7	7.95455	0.853652	PPARD, KLF9, ZFP40, NR2F6, RNF113A1, TRIM62, ZFP574	80	1886	17854	0.828327	1	0.999268	100
GOTERM_MF_FAT	GO:0008270~zinc ion binding	7	7.95455	0.91485	PPARD, KLF9, ZFP40, NR2F6, RNF113A1, TRIM62, ZFP574	59	2105	13288	0.748951	1	0.999999	100
Annotation Cluster 19	Enrichment Score: 0.04584125641733166
Category	Term	Count	%	PValue	Genes	List Total	Pop Hits	Pop Total	Fold Enrichment	Bonferroni	Benjamini	FDR
GOTERM_CC_FAT	GO:0005886~plasma membrane	12	13.6364	0.415234	NETO2, BGN, HMCN1, TRAK2, CCKBR, GORASP1, TMPRSS11E, ADCY5, NFASC, HSPB1, FRMPD1, CHRNA4	44	2906	12504	1.1735	1	0.952185	99.7465
GOTERM_CC_FAT	GO:0005576~extracellular region	6	6.81818	0.702952	GCG, AVP, METRN, BGN, HMCN1, TMPRSS11E	44	1680	12504	1.01494	1	0.996404	99.9999
GOTERM_CC_FAT	GO:0044459~plasma membrane part	5	5.68182	0.830834	HMCN1, GORASP1, TMPRSS11E, FRMPD1, CHRNA4	44	1633	12504	0.870122	1	0.998785	100
SP_PIR_KEYWORDS	Secreted	5	5.68182	0.883162	GCG, AVP, METRN, BGN, TMPRSS11E	80	1420	17854	0.785827	1	0.999525	100
SP_PIR_KEYWORDS	cell membrane	6	6.81818	0.886544	NETO2, CCKBR, TMPRSS11E, NFASC, FRMPD1, CHRNA4	80	1713	17854	0.781699	1	0.999481	100
SP_PIR_KEYWORDS	disulfide bond	8	9.09091	0.933395	NETO2, AVP, CLGN, BGN, CCKBR, TMPRSS11E, NFASC, CHRNA4	80	2469	17854	0.723127	1	0.999897	100
UP_SEQ_FEATURE	disulfide bond	8	9.09091	0.95569	NETO2, AVP, CLGN, BGN, CCKBR, TMPRSS11E, NFASC, CHRNA4	79	2379	16021	0.681959	1	1	100
UP_SEQ_FEATURE	topological domain:Extracellular	7	7.95455	0.96288	NETO2, CCKBR, TMPRSS11E, ADCY5, NFASC, CHRNA4, ABCC6	79	2174	16021	0.652982	1	1	100
SP_PIR_KEYWORDS	signal	8	9.09091	0.984242	NETO2, GCG, AVP, METRN, CLGN, BGN, NFASC, CHRNA4	80	2970	17854	0.601145	1	0.999999	100
SP_PIR_KEYWORDS	glycoprotein	10	11.3636	0.986538	NETO2, AVP, BGN, CCKBR, TMPRSS11E, ADCY5, NFASC, CHRNA4, ATP13A5, ABCC6	80	3600	17854	0.619931	1	0.999999	100
GOTERM_CC_FAT	GO:0016021~integral to membrane	14	15.9091	0.986869	NETO2, CLGN, CCKBR, STXBP6, CLIC5, ADCY5, TMPRSS11E, NFASC, CHRNA4, MOSPD3, RPL38, TMCC3, ATP13A5, ABCC6	44	5709	12504	0.69689	1	1	100
UP_SEQ_FEATURE	topological domain:Cytoplasmic	8	9.09091	0.988171	NETO2, CLGN, CCKBR, TMPRSS11E, ADCY5, NFASC, CHRNA4, ABCC6	79	2780	16021	0.58359	1	1	100
UP_SEQ_FEATURE	glycosylation site:N-linked (GlcNAc...)	10	11.3636	0.992538	NETO2, AVP, BGN, CCKBR, TMPRSS11E, ADCY5, NFASC, CHRNA4, ATP13A5, ABCC6	79	3444	16021	0.588843	1	1	100
GOTERM_CC_FAT	GO:0031224~intrinsic to membrane	14	15.9091	0.992562	NETO2, CLGN, CCKBR, STXBP6, CLIC5, ADCY5, TMPRSS11E, NFASC, CHRNA4, MOSPD3, RPL38, TMCC3, ATP13A5, ABCC6	44	5914	12504	0.672733	1	1	100
UP_SEQ_FEATURE	signal peptide	8	9.09091	0.993877	NETO2, GCG, AVP, METRN, CLGN, BGN, NFASC, CHRNA4	79	2963	16021	0.547546	1	1	100
SP_PIR_KEYWORDS	membrane	16	18.1818	0.993939	NETO2, CCKBR, ADCY5, NFASC, FRMPD1, TMCC3, LPIN1, ATP13A5, CLGN, STXBP6, GORASP1, CLIC5, TMPRSS11E, MOSPD3, CHRNA4, ABCC6	80	5507	17854	0.648411	1	1	100
UP_SEQ_FEATURE	transmembrane region	12	13.6364	0.99562	NETO2, CLGN, CCKBR, TMPRSS11E, CLIC5, ADCY5, NFASC, CHRNA4, MOSPD3, TMCC3, ATP13A5, ABCC6	79	4113	16021	0.591678	1	1	100
SP_PIR_KEYWORDS	transmembrane	12	13.6364	0.999611	NETO2, CLGN, CCKBR, TMPRSS11E, CLIC5, ADCY5, NFASC, CHRNA4, MOSPD3, TMCC3, ATP13A5, ABCC6	80	5237	17854	0.511381	1	1	100
Annotation Cluster 20	Enrichment Score: 0.009452148484812626
Category	Term	Count	%	PValue	Genes	List Total	Pop Hits	Pop Total	Fold Enrichment	Bonferroni	Benjamini	FDR
GOTERM_BP_FAT	GO:0050877~neurological system process	5	5.68182	0.953592	PPARD, CLIC5, ADCY5, NR2F6, CHRNA4	62	1681	13588	0.651878	1	1	100
GOTERM_BP_FAT	GO:0007600~sensory perception	3	3.40909	0.989667	CLIC5, NR2F6, CHRNA4	62	1402	13588	0.468961	1	1	100
GOTERM_BP_FAT	GO:0050890~cognition	3	3.40909	0.992641	CLIC5, NR2F6, CHRNA4	62	1480	13588	0.444246	1	1	100
