# Supplementary material for: The Tudor-domain protein TDRD7, mutated in congenital cataract, controls the heat shock protein HSPB1 (HSP27) and lens fiber cell morphology
Source: Hum Mol Genet. 2020 May 18;29(12):2076–97. doi: 10.1093/hmg/ddaa096 (PMC7390939; doi:10.1093/hmg/ddaa096)
Supplement: Supplementary_Table_S4_ddaa096 [file supplementary_table_s4_ddaa096.xlsx]

## Sheet: fpkm5_chart
Supplementary Table S4. Gene Ontology Charts identified in Tdrd7-/- lens DEGs
Category	Term	Count	%	PValue	Genes	List Total	Pop Hits	Pop Total	Fold Enrichment	Bonferroni	Benjamini	FDR
KEGG_PATHWAY	mmu03010:Ribosome	5	5.68182	0.000319556	GM10073, RPL17, RPL13, RPL38, RPL39	23	89	5738	14.0156	0.0127029	0.0127029	0.291982
GOTERM_BP_FAT	GO:0006412~translation	7	7.95455	0.00299727	GM10073, RPL17, EIF2S3Y, RPL13, RPL38, LARS2, RPL39	62	319	13588	4.80918	0.809285	0.809285	4.28812
SP_PIR_KEYWORDS	atp-binding	14	15.9091	0.00405667	CDK18, ADCY5, BRSK2, PKDCC, WNK2, UBE2QL1, LARS2, ATP13A5, DYRK1B, DDX3Y, MAPK7, MYLK, DCAKD, ABCC6	80	1287	17854	2.4277	0.431654	0.431654	4.67725
GOTERM_CC_FAT	GO:0005840~ribosome	5	5.68182	0.00416568	GM10073, RPL17, RPL13, RPL38, RPL39	44	192	12504	7.40057	0.346745	0.346745	4.54408
GOTERM_MF_FAT	GO:0003735~structural constituent of ribosome	5	5.68182	0.00422451	GM10073, RPL17, RPL13, RPL38, RPL39	59	151	13288	7.45763	0.552625	0.552625	5.12559
GOTERM_CC_FAT	GO:0030529~ribonucleoprotein complex	7	7.95455	0.00470496	GM10073, RPL17, RPL13, TDRD7, LSM5, RPL38, RPL39	44	462	12504	4.30579	0.381859	0.21378	5.1184
SP_PIR_KEYWORDS	ribonucleoprotein	6	6.81818	0.00650411	GM10073, RPL17, RPL13, LSM5, RPL38, RPL39	80	266	17854	5.03402	0.596276	0.364607	7.40137
SP_PIR_KEYWORDS	ribosomal protein	5	5.68182	0.00787647	GM10073, RPL17, RPL13, RPL38, RPL39	80	177	17854	6.30438	0.666851	0.306766	8.89752
GOTERM_MF_FAT	GO:0005524~ATP binding	14	15.9091	0.00820149	CDK18, ADCY5, BRSK2, PKDCC, WNK2, UBE2QL1, LARS2, ATP13A5, DYRK1B, DDX3Y, MAPK7, MYLK, DCAKD, ABCC6	59	1443	13288	2.18509	0.790851	0.542672	9.72898
GOTERM_MF_FAT	GO:0032559~adenyl ribonucleotide binding	14	15.9091	0.00902382	CDK18, ADCY5, BRSK2, PKDCC, WNK2, UBE2QL1, LARS2, ATP13A5, DYRK1B, DDX3Y, MAPK7, MYLK, DCAKD, ABCC6	59	1460	13288	2.15965	0.821347	0.43679	10.6548
GOTERM_CC_FAT	GO:0043228~non-membrane-bounded organelle	14	15.9091	0.0101281	GM10073, RPL17, USP2, TDRD7, RPL13, CBX4, CETN3, FRMPD1, ACTN2, RPL38, RPL39, HDAC4, CLIC5, POLN	44	1919	12504	2.07324	0.645954	0.292565	10.7215
GOTERM_CC_FAT	GO:0043232~intracellular non-membrane-bounded organelle	14	15.9091	0.0101281	GM10073, RPL17, USP2, TDRD7, RPL13, CBX4, CETN3, FRMPD1, ACTN2, RPL38, RPL39, HDAC4, CLIC5, POLN	44	1919	12504	2.07324	0.645954	0.292565	10.7215
GOTERM_CC_FAT	GO:0030018~Z disc	3	3.40909	0.0108634	HDAC4, HSPB1, ACTN2	44	46	12504	18.5336	0.671799	0.243106	11.4576
SP_PIR_KEYWORDS	nucleotide-binding	15	17.0455	0.0116679	EIF2S3Y, CDK18, ADCY5, BRSK2, PKDCC, WNK2, UBE2QL1, LARS2, ATP13A5, DYRK1B, DDX3Y, MAPK7, MYLK, DCAKD, ABCC6	80	1631	17854	2.0525	0.804339	0.334917	12.9167
GOTERM_MF_FAT	GO:0030554~adenyl nucleotide binding	14	15.9091	0.0134684	CDK18, ADCY5, BRSK2, PKDCC, WNK2, UBE2QL1, LARS2, ATP13A5, DYRK1B, DDX3Y, MAPK7, MYLK, DCAKD, ABCC6	59	1535	13288	2.05413	0.923952	0.474863	15.5095
GOTERM_CC_FAT	GO:0031674~I band	3	3.40909	0.0142459	HDAC4, HSPB1, ACTN2	44	53	12504	16.0858	0.768582	0.253758	14.7729
GOTERM_MF_FAT	GO:0001883~purine nucleoside binding	14	15.9091	0.0143885	CDK18, ADCY5, BRSK2, PKDCC, WNK2, UBE2QL1, LARS2, ATP13A5, DYRK1B, DDX3Y, MAPK7, MYLK, DCAKD, ABCC6	59	1548	13288	2.03688	0.936306	0.423474	16.4837
GOTERM_MF_FAT	GO:0001882~nucleoside binding	14	15.9091	0.0151291	CDK18, ADCY5, BRSK2, PKDCC, WNK2, UBE2QL1, LARS2, ATP13A5, DYRK1B, DDX3Y, MAPK7, MYLK, DCAKD, ABCC6	59	1558	13288	2.0238	0.944783	0.382915	17.2603
SP_PIR_KEYWORDS	stress response	3	3.40909	0.0169238	HSPB6, HSPB11, HSPB1	80	45	17854	14.8783	0.906757	0.377809	18.2202
GOTERM_CC_FAT	GO:0005813~centrosome	4	4.54545	0.0174573	USP2, CLIC5, CETN3, POLN	44	160	12504	7.10455	0.834099	0.258733	17.8156
INTERPRO	IPR000719:Protein kinase, core	7	7.95455	0.0196804	CDK18, DYRK1B, BRSK2, PKDCC, MAPK7, WNK2, MYLK	78	491	17763	3.24667	0.983337	0.983337	22.1463
INTERPRO	IPR008271:Serine/threonine protein kinase, active site	6	6.81818	0.0200216	CDK18, DYRK1B, BRSK2, MAPK7, WNK2, MYLK	78	360	17763	3.79551	0.98449	0.875462	22.4868
GOTERM_MF_FAT	GO:0032555~purine ribonucleotide binding	15	17.0455	0.0201665	EIF2S3Y, CDK18, ADCY5, BRSK2, PKDCC, WNK2, UBE2QL1, LARS2, ATP13A5, DYRK1B, DDX3Y, MAPK7, MYLK, DCAKD, ABCC6	59	1796	13288	1.88102	0.979158	0.424762	22.3691
GOTERM_MF_FAT	GO:0032553~ribonucleotide binding	15	17.0455	0.0201665	EIF2S3Y, CDK18, ADCY5, BRSK2, PKDCC, WNK2, UBE2QL1, LARS2, ATP13A5, DYRK1B, DDX3Y, MAPK7, MYLK, DCAKD, ABCC6	59	1796	13288	1.88102	0.979158	0.424762	22.3691
SP_PIR_KEYWORDS	cytoplasm	22	25	0.0206395	PABPN1, PPP4R4, TDRD7, USP2, CETN3, FRMPD1, DPYSL4, ACTN2, RPL38, LPIN1, GLTP, HDAC4, PPM1E, STXBP6, CLIC5, CASP7, DDX3Y, GPSM2, POLN, UCHL3, MAPK7, MYLK	80	3029	17854	1.62095	0.944917	0.383164	21.7893
GOTERM_BP_FAT	GO:0009266~response to temperature stimulus	3	3.40909	0.0219521	HSPB6, NR2F6, HSPB1	62	51	13588	12.8918	0.999995	0.997815	27.6812
INTERPRO	IPR017442:Serine/threonine protein kinase-related	6	6.81818	0.0231585	CDK18, DYRK1B, BRSK2, MAPK7, WNK2, MYLK	78	374	17763	3.65343	0.991988	0.799896	25.5545
SMART	SM00220:S_TKc	5	5.68182	0.0257273	CDK18, DYRK1B, BRSK2, MAPK7, MYLK	40	265	9131	4.30708	0.728339	0.728339	22.2003
GOTERM_CC_FAT	GO:0005815~microtubule organizing center	4	4.54545	0.0269501	USP2, CLIC5, CETN3, POLN	44	189	12504	6.01443	0.938371	0.328398	26.2407
SP_PIR_KEYWORDS	serine/threonine-protein kinase	6	6.81818	0.0276649	CDK18, DYRK1B, BRSK2, MAPK7, WNK2, MYLK	80	384	17854	3.48711	0.97975	0.427125	28.1509
GOTERM_MF_FAT	GO:0017076~purine nucleotide binding	15	17.0455	0.0277916	EIF2S3Y, CDK18, ADCY5, BRSK2, PKDCC, WNK2, UBE2QL1, LARS2, ATP13A5, DYRK1B, DDX3Y, MAPK7, MYLK, DCAKD, ABCC6	59	1871	13288	1.80561	0.995276	0.487982	29.5525
INTERPRO	IPR002290:Serine/threonine protein kinase	5	5.68182	0.0280649	CDK18, DYRK1B, BRSK2, MAPK7, MYLK	78	265	17763	4.29681	0.99716	0.769156	30.1292
UP_SEQ_FEATURE	domain:Protein kinase	7	7.95455	0.02838	CDK18, DYRK1B, BRSK2, PKDCC, MAPK7, WNK2, MYLK	79	476	16021	2.98232	0.999916	0.999916	32.2673
GOTERM_CC_FAT	GO:0030017~sarcomere	3	3.40909	0.0308194	HDAC4, HSPB1, ACTN2	44	80	12504	10.6568	0.958953	0.329097	29.4432
GOTERM_MF_FAT	GO:0000287~magnesium ion binding	6	6.81818	0.0325714	PPM1E, ADCY5, BRSK2, IDI1, ATP13A5, MYLK	59	409	13288	3.30397	0.998148	0.502951	33.7383
SP_PIR_KEYWORDS	magnesium	6	6.81818	0.0330794	PPM1E, ADCY5, BRSK2, IDI1, ATP13A5, MYLK	80	403	17854	3.3227	0.990682	0.442602	32.7267
INTERPRO	IPR001436:Alpha crystallin/Heat shock protein	2	2.27273	0.0341638	HSPB6, HSPB1	78	8	17763	56.9327	0.999224	0.761207	35.4547
GOTERM_CC_FAT	GO:0044449~contractile fiber part	3	3.40909	0.0351903	HDAC4, HSPB1, ACTN2	44	86	12504	9.91332	0.974115	0.333697	32.9083
GOTERM_MF_FAT	GO:0004674~protein serine/threonine kinase activity	6	6.81818	0.0362194	CDK18, DYRK1B, BRSK2, MAPK7, WNK2, MYLK	59	421	13288	3.20979	0.999097	0.503882	36.7777
SP_PIR_KEYWORDS	kinase	8	9.09091	0.0367735	CDK18, DYRK1B, BRSK2, PKDCC, MAPK7, WNK2, AKAP14, MYLK	80	707	17854	2.52532	0.994527	0.439346	35.6938
UP_SEQ_FEATURE	repeat:2-4	2	2.27273	0.0382998	CLGN, MYLK	79	8	16021	50.6994	0.999997	0.99828	41.0494
SP_PIR_KEYWORDS	phosphoprotein	37	42.0455	0.0386235	GM10073, RPL17, CDK18, RPL13, ADCY5, CBX4, BRSK2, RPL38, TMCC3, GORASP1, CASP7, FAM189A2, DDX3Y, NR2F6, GPSM2, PABPN1, 0610011F06RIK, NFASC, DPYSL4, FRMPD1, ACTN2, WNK2, GSE1, LPIN1, BICD1, ZFP574, HDAC4, CLGN, HSPB6, UOX, DYRK1B, MOSPD3, HSPB1, UCHL3, MAPK7, MYLK, ABCC6	80	6311	17854	1.30843	0.99581	0.421611	37.1342
GOTERM_CC_FAT	GO:0030016~myofibril	3	3.40909	0.0390057	HDAC4, HSPB1, ACTN2	44	91	12504	9.36863	0.982721	0.333573	35.8056
GOTERM_MF_FAT	GO:0004672~protein kinase activity	7	7.95455	0.0408934	CDK18, DYRK1B, BRSK2, PKDCC, MAPK7, WNK2, MYLK	59	583	13288	2.70419	0.999641	0.513826	40.4845
GOTERM_CC_FAT	GO:0043292~contractile fiber	3	3.40909	0.0421667	HDAC4, HSPB1, ACTN2	44	95	12504	8.97416	0.987653	0.329334	38.1192
GOTERM_MF_FAT	GO:0000166~nucleotide binding	16	18.1818	0.044467	PABPN1, EIF2S3Y, CDK18, ADCY5, BRSK2, PKDCC, WNK2, UBE2QL1, LARS2, ATP13A5, DYRK1B, DDX3Y, MAPK7, MYLK, DCAKD, ABCC6	59	2183	13288	1.65072	0.999824	0.513342	43.1827
GOTERM_MF_FAT	GO:0005198~structural molecule activity	6	6.81818	0.0460531	GM10073, RPL17, RPL13, MOSPD3, RPL38, RPL39	59	450	13288	3.00294	0.999871	0.49796	44.3438
INTERPRO	IPR002068:Heat shock protein Hsp20	2	2.27273	0.0466761	HSPB6, HSPB1	78	11	17763	41.4056	0.999947	0.806243	45.2301
UP_SEQ_FEATURE	binding site:ATP	7	7.95455	0.0495018	CDK18, DYRK1B, BRSK2, LARS2, MAPK7, WNK2, MYLK	79	545	16021	2.60474	1	0.995982	49.6927
INTERPRO	IPR017441:Protein kinase, ATP binding site	6	6.81818	0.0520548	CDK18, DYRK1B, BRSK2, MAPK7, WNK2, MYLK	78	467	17763	2.92588	0.999984	0.792622	48.9972
UP_SEQ_FEATURE	repeat:1-4	2	2.27273	0.061498	CLGN, MYLK	79	13	16021	31.1996	1	0.994332	57.6372
GOTERM_BP_FAT	GO:0006468~protein amino acid phosphorylation	7	7.95455	0.0664932	CDK18, DYRK1B, BRSK2, PKDCC, MAPK7, WNK2, MYLK	62	640	13588	2.39708	1	0.999997	63.3819
UP_SEQ_FEATURE	cross-link:Glycyl lysine isopeptide (Lys-Gly) (interchain with G-Cter in SUMO)	3	3.40909	0.0685005	HDAC4, CBX4, LPIN1	79	88	16021	6.91355	1	0.990212	61.7201
UP_SEQ_FEATURE	repeat:2-3	2	2.27273	0.0706219	CLGN, MYLK	79	15	16021	27.0397	1	0.981302	62.8831
GOTERM_BP_FAT	GO:0045598~regulation of fat cell differentiation	2	2.27273	0.0736789	PPARD, LPIN1	62	17	13588	25.7837	1	0.999974	67.2887
UP_SEQ_FEATURE	repeat:1-3	2	2.27273	0.0751509	CLGN, MYLK	79	16	16021	25.3497	1	0.973705	65.2575
SP_PIR_KEYWORDS	coiled coil	13	14.7727	0.0780329	PPP4R4, PABPN1, ADCY5, TMCC3, GSE1, TRIM62, BICD1, HDAC4, FAM167A, STXBP6, DGCR6, POLN, KRCC1	80	1732	17854	1.6751	0.999988	0.641796	61.6116
SP_PIR_KEYWORDS	acetylation	16	18.1818	0.08382	GM10073, PABPN1, RPL13, 0610011F06RIK, CBX4, LARS2, RPL38, GSE1, GLTP, UOX, DYRK1B, LSM5, HSPB1, TCEB1, MAPK7, IDI1	80	2325	17854	1.53583	0.999995	0.637247	64.3569
GOTERM_BP_FAT	GO:0007566~embryo implantation	2	2.27273	0.0861148	PPARD, KLF9	62	20	13588	21.9161	1	0.999952	73.147
GOTERM_BP_FAT	GO:0006793~phosphorus metabolic process	8	9.09091	0.0919451	CDK18, PPM1E, DYRK1B, BRSK2, PKDCC, MAPK7, WNK2, MYLK	62	866	13588	2.02458	1	0.99986	75.5427
GOTERM_BP_FAT	GO:0006796~phosphate metabolic process	8	9.09091	0.0919451	CDK18, PPM1E, DYRK1B, BRSK2, PKDCC, MAPK7, WNK2, MYLK	62	866	13588	2.02458	1	0.99986	75.5427
GOTERM_BP_FAT	GO:0050796~regulation of insulin secretion	2	2.27273	0.0943141	GCG, PPARD	62	22	13588	19.9238	1	0.999595	76.4579
